# Supplementary material for: Genetic Analysis for Cooking and Eating Quality of Super Rice and Fine Mapping of a Novel Locus qGC10 for Gel Consistency
Source: Front Plant Sci. 2020 Mar 24;11:342. doi: 10.3389/fpls.2020.00342 (PMC7105826; doi:10.3389/fpls.2020.00342)
Supplement: DATA S1 — Statistic summary of genetic map. [file Table_2.XLS]

## Sheet: Statistic summary
Statistic summary of genetic map
Chromosome	SNP number	Genetic distance (cM)
Chr.1	215	158.66
Chr.2	183	216.89
Chr.3	228	128.12
Chr.4	196	184.45
Chr.5	115	195.33
Chr.6	119	133.84
Chr.7	176	51.33
Chr.8	163	125.42
Chr.9	131	61.06
Chr.10	117	121.84
Chr.11	48	50.91
Chr.12	88	140.36
Total	1779	1568.21

## Sheet: chr.1
Chr.1	Genetic distance (cM)	9311	PA64s
SNP‍1-1	0	C	T
SNP‍1-2	1.19	C	A
SNP‍1-3	0.19	A	G
SNP‍1-6	2.62	G	A
SNP‍1-7	0.19	T	C
SNP‍1-13	13.93	T	C
SNP‍1-15	0.77	T	C
SNP‍1-16	0.19	G	C
SNP‍1-17	0.19	G	A
SNP‍1-19	0.38	A	C
SNP‍1-23	5.9	T	C
SNP‍1-24	0.38	T	C
SNP‍1-27	0.57	T	C
SNP‍1-32	1.14	C	G
SNP‍1-33	0.19	T	C
SNP‍1-34	0.19	G	C
SNP‍1-35	0.19	G	A
SNP‍1-36	0.19	G	C
SNP‍1-37	0.19	C	T
SNP‍1-38	0.38	T	G
SNP‍1-39	0.19	T	C
SNP‍1-40	0.19	G	A
SNP‍1-41	0.78	G	T
SNP‍1-43	0.38	T	G
SNP‍1-44	0.58	T	A
SNP‍1-45	0.19	C	T
SNP‍1-46	0.78	T	C
SNP‍1-47	0.58	T	C
SNP‍1-48	0.38	A	T
SNP‍1-49	0.58	C	T
SNP‍1-50	0.38	A	G
SNP‍1-51	0.19	G	A
SNP‍1-52	1.19	T	C
SNP‍1-53	0.38	A	G
SNP‍1-54	0.19	G	A
SNP‍1-55	0.19	C	G
SNP‍1-56	0.19	A	G
SNP‍1-57	0.19	G	A
SNP‍1-58	0.19	A	G
SNP‍1-59	0.38	G	A
SNP‍1-63	1.55	C	A
SNP‍1-64	0.19	G	T
SNP‍1-65	1.4	T	C
SNP‍1-66	0.19	T	C
SNP‍1-67	0.19	T	C
SNP‍1-70	1.75	C	A
SNP‍1-71	0.38	C	T
SNP‍1-72	0.78	G	A
SNP‍1-74	1.17	C	T
SNP‍1-76	0.57	T	A
SNP‍1-77	0.38	T	G
SNP‍1-78	0.38	G	A
SNP‍1-80	0.38	T	C
SNP‍1-81	0.19	T	A
SNP‍1-82	0.19	A	G
SNP‍1-83	1.4	G	A
SNP‍1-84	0.19	G	A
SNP‍1-85	0.38	A	T
SNP‍1-86	0.19	T	G
SNP‍1-87	0.38	G	A
SNP‍1-88	1.4	T	C
SNP‍1-89	0.19	T	G
SNP‍1-90	0.19	T	C
SNP‍1-91	0.19	T	C
SNP‍1-92	0.19	G	C
SNP‍1-93	0.19	C	T
SNP‍1-94	0.19	C	T
SNP‍1-95	0.19	G	A
SNP‍1-96	0.19	A	G
SNP‍1-97	0.58	T	C
SNP‍1-98	0.19	T	C
SNP‍1-99	0.38	A	G
SNP‍1-100	0.19	G	T
SNP‍1-101	0.38	T	G
SNP‍1-102	0.19	C	T
SNP‍1-103	0.19	A	G
SNP‍1-105	4.56	C	A
SNP‍1-106	0.19	A	G
SNP‍1-107	0.19	A	G
SNP‍1-108	0.38	C	T
SNP‍1-109	2.28	T	C
SNP‍1-110	0.19	G	A
SNP‍1-111	0.19	T	C
SNP‍1-112	0.19	T	C
SNP‍1-113	0.38	A	C
SNP‍1-114	0.19	G	C
SNP‍1-116	0.38	C	G
SNP‍1-117	0.38	C	A
SNP‍1-118	0.19	C	T
SNP‍1-119	0.19	A	G
SNP‍1-120	0.19	A	G
SNP‍1-121	0.38	C	G
SNP‍1-122	0.19	C	T
SNP‍1-123	2.98	A	T
SNP‍1-124	1.83	T	C
SNP‍1-126	2.81	G	A
SNP‍1-127	0.38	T	G
SNP‍1-128	0.19	A	C
SNP‍1-129	0.19	C	T
SNP‍1-130	0.19	C	A
SNP‍1-131	0.19	A	T
SNP‍1-132	0.38	T	C
SNP‍1-133	0.38	C	T
SNP‍1-134	0.19	A	G
SNP‍1-135	0.19	T	C
SNP‍1-136	0.19	T	C
SNP‍1-137	0.58	A	G
SNP‍1-141	2.55	T	C
SNP‍1-142	0.19	G	A
SNP‍1-143	0.19	G	C
SNP‍1-144	0.19	G	A
SNP‍1-150	1.33	G	A
SNP‍1-161	3.26	G	A
SNP‍1-164	0.57	T	C
SNP‍1-166	1.81	G	A
SNP‍1-167	2.05	C	A
SNP‍1-168	0.38	G	A
SNP‍1-169	0.19	G	A
SNP‍1-170	0.38	G	A
SNP‍1-171	0.78	G	A
SNP‍1-172	2.05	G	A
SNP‍1-173	1.62	G	A
SNP‍1-176	1.55	G	T
SNP‍1-177	0.19	A	G
SNP‍1-178	1.19	A	G
SNP‍1-184	4.13	G	A
SNP‍1-186	0.57	G	A
SNP‍1-188	0.38	G	A
SNP‍1-189	0.19	A	C
SNP‍1-193	0.95	C	T
SNP‍1-198	2.55	A	G
SNP‍1-200	0.57	G	A
SNP‍1-202	0.38	G	C
SNP‍1-203	0.58	G	A
SNP‍1-206	0.57	T	A
SNP‍1-207	0.19	G	A
SNP‍1-209	0.38	A	G
SNP‍1-210	0.19	A	T
SNP‍1-212	0.38	T	C
SNP‍1-216	0.76	G	A
SNP‍1-217	0.19	A	G
SNP‍1-219	0.38	A	G
SNP‍1-222	1.35	G	A
SNP‍1-223	0.38	T	G
SNP‍1-224	0.78	T	C
SNP‍1-225	0.98	C	G
SNP‍1-229	0.95	C	T
SNP‍1-230	0.58	G	A
SNP‍1-231	0.78	G	A
SNP‍1-232	0.19	G	A
SNP‍1-233	0.19	A	G
SNP‍1-234	0.38	T	C
SNP‍1-235	0.19	T	C
SNP‍1-236	0.19	A	C
SNP‍1-237	0.19	A	G
SNP‍1-238	0.19	C	T
SNP‍1-239	0.19	C	T
SNP‍1-240	0.78	A	C
SNP‍1-241	0.19	C	T
SNP‍1-242	0.19	T	C
SNP‍1-244	0.38	T	A
SNP‍1-245	0.19	C	T
SNP‍1-246	0.19	C	T
SNP‍1-247	0.19	A	C
SNP‍1-248	0.38	C	T
SNP‍1-249	0.19	A	G
SNP‍1-250	0.19	A	G
SNP‍1-251	0.19	T	A
SNP‍1-253	0.57	C	A
SNP‍1-254	0.38	T	A
SNP‍1-256	0.57	A	G
SNP‍1-257	0.38	C	T
SNP‍1-258	6.9	T	G
SNP‍1-259	0.38	T	A
SNP‍1-260	5.36	A	G
SNP‍1-261	0.78	A	C
SNP‍1-262	0.19	T	C
SNP‍1-263	0.98	G	A
SNP‍1-264	0.19	C	T
SNP‍1-265	0.19	C	G
SNP‍1-266	0.19	G	T
SNP‍1-267	0.38	T	C
SNP‍1-268	0.19	C	T
SNP‍1-269	0.19	C	A
SNP‍1-270	11.17	T	C
SNP‍1-271	0.19	G	T
SNP‍1-272	0.19	G	A
SNP‍1-273	0.19	T	C
SNP‍1-275	0.77	T	A
SNP‍1-276	0.19	A	G
SNP‍1-277	0.19	T	A
SNP‍1-278	0.19	G	A
SNP‍1-279	0.19	T	G
SNP‍1-280	0.19	C	A
SNP‍1-281	0.19	A	G
SNP‍1-282	0.19	T	C
SNP‍1-283	0.19	G	A
SNP‍1-284	0.19	T	C
SNP‍1-285	0.19	T	A
SNP‍1-286	0.19	A	G
SNP‍1-287	0.19	T	A
SNP‍1-288	0.19	C	T
SNP‍1-290	2.02	T	C
SNP‍1-291	0.38	A	G
SNP‍1-293	0.38	A	T
SNP‍1-295	0.38	T	G
SNP‍1-296	0.19	G	T
SNP‍1-297	0.19	T	A
SNP‍1-298	0.98	T	C
SNP‍1-299	0.19	T	A
SNP‍1-300	0.19	G	T
SNP‍1-301	0.19	C	T
SNP‍1-302	0.19	A	T
SNP‍1-303	0.19	A	G
SNP‍1-304	0.38	A	G

## Sheet: chr.2
Chr.2	Genetic distance (cM)	9311	PA64s
SNP2-6	0	A	G
SNP2-7	0.4	G	A
SNP2-8	0.4	C	G
SNP2-9	0.4	A	G
SNP2-10	0.4	C	A
SNP2-11	7.862	A	G
SNP2-12	0.4	C	G
SNP2-13	0.05	A	G
SNP2-14	2.998	T	C
SNP2-16	1.24	C	A
SNP2-24	5.25	C	T
SNP2-26	0.82	G	A
SNP2-34	2.09	G	A
SNP2-42	4.59	G	A
SNP2-43	1.21	A	G
SNP2-44	0.4	C	T
SNP2-45	0.4	A	G
SNP2-46	0.4	C	T
SNP2-47	0.81	C	G
SNP2-48	2.07	C	T
SNP2-53	3.24	T	C
SNP2-54	0.4	T	G
SNP2-55	0.4	T	C
SNP2-57	1.21	G	A
SNP2-58	0.8	G	A
SNP2-59	0.81	C	A
SNP2-63	0.8	G	A
SNP2-64	0.4	T	C
SNP2-65	0.4	T	C
SNP2-66	0.05	C	T
SNP2-67	0.41	C	G
SNP2-68	0.81	A	G
SNP2-69	0.4	T	C
SNP2-70	0.41	C	T
SNP2-72	3.93	T	C
SNP2-73	1.64	A	G
SNP2-74	1.22	A	C
SNP2-75	1.64	A	G
SNP2-76	0.4	G	A
SNP2-77	0.4	G	A
SNP2-78	0.4	T	C
SNP2-79	0.4	A	G
SNP2-80	0.4	A	G
SNP2-81	0.4	G	A
SNP2-82	0.4	T	C
SNP2-83	2.51	G	C
SNP2-84	0.4	G	A
SNP2-85	0.4	A	G
SNP2-86	0.4	C	A
SNP2-87	1.64	G	C
SNP2-97	7.32	G	C
SNP2-98	0.4	C	A
SNP2-99	0.4	T	G
SNP2-100	0.4	A	G
SNP2-101	0.81	C	T
SNP2-102	1.24	A	T
SNP2-103	0.4	G	A
SNP2-104	4.4	T	A
SNP2-105	0.41	T	C
SNP2-106	0.4	T	C
SNP2-107	1.67	C	G
SNP2-108	1.67	A	G
SNP2-109	1.24	C	T
SNP2-110	0.41	C	T
SNP2-111	0.4	T	C
SNP2-120	2.25	A	T
SNP2-121	0.05	C	T
SNP2-123	0.47	T	C
SNP2-124	0.05	T	A
SNP2-127	1.31	A	G
SNP2-135	4.64	T	A
SNP2-136	0.8	G	A
SNP2-139	0.43	C	T
SNP2-140	0.42	A	G
SNP2-142	0.42	A	G
SNP2-144	0.46	G	T
SNP2-146	0.47	T	C
SNP2-147	0.46	A	T
SNP2-150	2.4	A	G
SNP2-153	0.1	T	C
SNP2-159	3.45	G	A
SNP2-161	0.41	A	G
SNP2-163	0.83	T	C
SNP2-165	1.25	T	C
SNP2-167	2.12	T	A
SNP2-169	0.82	C	A
SNP2-170	1.23	T	C
SNP2-173	3.82	C	T
SNP2-176	1.22	T	C
SNP2-178	1.23	A	G
SNP2-185	2.03	A	G
SNP2-186	0.05	C	T
SNP2-188	0.8	G	A
SNP2-189	0.4	A	G
SNP2-190	1.22	T	A
SNP2-191	0.4	T	A
SNP2-192	0.4	A	T
SNP2-193	2.07	T	A
SNP2-194	0.4	C	T
SNP2-195	0.4	C	G
SNP2-196	0.4	A	G
SNP2-197	0.4	T	A
SNP2-198	0.4	G	A
SNP2-199	6.28	G	A
SNP2-200	2.94	T	C
SNP2-201	0.05	A	G
SNP2-202	1.22	A	C
SNP2-203	1.22	A	G
SNP2-204	0.4	A	G
SNP2-205	1.22	C	T
SNP2-206	1.22	T	C
SNP2-207	0.4	T	C
SNP2-208	0.4	T	C
SNP2-209	3.4	G	C
SNP2-210	1.22	C	T
SNP2-211	2.5	T	A
SNP2-218	3	C	G
SNP2-220	0.82	G	C
SNP2-222	1.24	A	G
SNP2-224	1.24	A	C
SNP2-231	2.11	T	G
SNP2-232	0.41	C	T
SNP2-234	1.24	A	G
SNP2-235	0.41	C	T
SNP2-237	0.82	T	A
SNP2-238	0.82	C	G
SNP2-240	0.82	A	T
SNP2-241	0.4	G	A
SNP2-243	0.82	G	A
SNP2-244	0.41	A	G
SNP2-246	0.05	T	C
SNP2-247	0.05	A	G
SNP2-249	0.41	C	T
SNP2-250	0.42	T	C
SNP2-252	0.41	C	T
SNP2-253	0.05	A	T
SNP2-255	0.82	G	C
SNP2-256	0.41	A	G
SNP2-258	1.24	G	A
SNP2-259	0.81	A	C
SNP2-261	1.65	C	A
SNP2-262	0.41	G	A
SNP2-264	0.81	A	G
SNP2-266	0.81	T	C
SNP2-267	2.52	T	C
SNP2-268	0.05	T	A
SNP2-269	0.4	C	T
SNP2-270	0.81	T	A
SNP2-271	0.4	T	C
SNP2-276	3.81	A	G
SNP2-279	3.33	C	T
SNP2-282	2.49	A	G
SNP2-284	1.65	G	A
SNP2-285	0.4	G	A
SNP2-286	0.82	T	G
SNP2-287	0.4	T	C
SNP2-288	0.4	A	G
SNP2-289	0.4	T	A
SNP2-290	0.81	T	C
SNP2-291	0.4	C	A
SNP2-293	0.8	G	A
SNP2-296	4.2	G	T
SNP2-297	0.4	G	A
SNP2-298	4.4	G	A
SNP2-300	1.23	T	A
SNP2-301	3.49	G	A
SNP2-302	0.82	T	C
SNP2-303	0.41	A	G
SNP2-304	0.41	G	A
SNP2-305	0.83	G	C
SNP2-306	1.65	T	C
SNP2-307	2.09	T	G
SNP2-309	0.45	A	T
SNP2-311	0.81	A	G
SNP2-313	2.02	G	C
SNP2-314	0.4	C	T
SNP2-315	0.4	C	T
SNP2-316	0.4	A	T
SNP2-317	0.4	T	A
SNP2-318	2.97	C	T
SNP2-322	1.67	C	T
SNP2-323	0.41	T	C
SNP2-324	0.4	A	G

## Sheet: chr.3
Chr.3	Genetic distance (cM)	9311	PA64s
SNP3-9	0	C	T
SNP3-10	0.19	G	A
SNP3-16	1.34	T	C
SNP3-17	0.19	G	T
SNP3-18	0.19	T	C
SNP3-19	0.38	G	T
SNP3-20	0.19	T	A
SNP3-21	0.19	A	G
SNP3-22	0.2	T	C
SNP3-23	0.19	A	G
SNP3-24	0.19	T	C
SNP3-25	0.19	T	C
SNP3-26	0.19	A	T
SNP3-27	0.19	C	G
SNP3-28	0.19	T	G
SNP3-29	0.19	A	T
SNP3-30	0.19	A	G
SNP3-31	0.19	G	A
SNP3-32	0.19	G	A
SNP3-33	0.19	A	T
SNP3-34	0.2	G	C
SNP3-35	0.19	G	A
SNP3-36	0.19	C	T
SNP3-37	0.19	G	A
SNP3-38	0.19	A	T
SNP3-39	0.19	A	G
SNP3-40	1.61	C	T
SNP3-50	6.55	A	T
SNP3-52	0.38	T	C
SNP3-53	0.19	T	C
SNP3-55	0.58	G	C
SNP3-56	0.19	C	T
SNP3-57	0.19	T	C
SNP3-58	0.19	G	A
SNP3-59	0.39	T	C
SNP3-60	0.19	A	G
SNP3-61	0.38	G	T
SNP3-62	0.19	G	A
SNP3-63	0.19	T	C
SNP3-64	0.19	G	C
SNP3-65	0.19	C	T
SNP3-66	0.2	T	A
SNP3-67	0.38	G	A
SNP3-68	0.19	G	C
SNP3-69	0.19	A	G
SNP3-70	0.19	G	A
SNP3-71	0.19	A	G
SNP3-72	0.19	C	T
SNP3-74	0.58	C	G
SNP3-75	0.38	C	T
SNP3-76	0.2	T	C
SNP3-77	0.78	G	T
SNP3-78	0.19	G	A
SNP3-79	0.19	G	A
SNP3-80	0.19	C	G
SNP3-81	0.38	C	T
SNP3-82	0.39	C	T
SNP3-83	0.38	C	T
SNP3-84	0.39	T	C
SNP3-87	0.57	G	A
SNP3-88	0.19	A	C
SNP3-89	0.19	T	C
SNP3-90	0.58	A	C
SNP3-91	0.39	A	G
SNP3-95	1.15	A	C
SNP3-96	0.19	A	G
SNP3-105	4	A	C
SNP3-107	0.38	A	G
SNP3-108	2.75	C	T
SNP3-109	0.19	G	A
SNP3-110	0.19	A	T
SNP3-115	2.93	T	C
SNP3-118	0.57	T	A
SNP3-119	0.78	T	C
SNP3-120	0.19	C	T
SNP3-121	0.19	G	A
SNP3-122	0.79	C	T
SNP3-123	0.19	A	G
SNP3-124	0.38	G	T
SNP3-125	1.19	A	G
SNP3-127	0.38	C	T
SNP3-128	0.19	G	A
SNP3-129	0.2	G	A
SNP3-130	0.19	C	T
SNP3-131	0.58	A	G
SNP3-132	0.19	A	T
SNP3-134	0.38	A	G
SNP3-135	1.4	T	C
SNP3-136	0.19	G	A
SNP3-137	0.39	G	A
SNP3-138	0.98	C	A
SNP3-139	0.19	T	C
SNP3-140	0.39	A	C
SNP3-141	4.51	G	A
SNP3-142	0.19	G	C
SNP3-143	0.19	G	A
SNP3-144	0.39	T	C
SNP3-145	0.38	C	T
SNP3-158	5.28	T	A
SNP3-159	0.78	T	C
SNP3-160	0.58	C	T
SNP3-161	0.19	T	C
SNP3-163	0.38	T	A
SNP3-164	0.78	A	G
SNP3-165	0.19	T	G
SNP3-166	0.39	T	C
SNP3-167	0.78	C	T
SNP3-168	0.38	T	C
SNP3-169	0.2	G	A
SNP3-170	0.19	T	C
SNP3-171	0.38	G	A
SNP3-172	0.19	G	A
SNP3-173	0.39	A	C
SNP3-174	0.19	G	A
SNP3-176	0.57	C	A
SNP3-177	0.19	T	G
SNP3-178	0.19	G	C
SNP3-179	0.39	T	C
SNP3-180	0.19	C	T
SNP3-181	1.19	T	C
SNP3-182	0.39	T	C
SNP3-183	0.58	T	C
SNP3-187	7.9	G	A
SNP3-188	0.19	A	G
SNP3-190	0.38	C	T
SNP3-191	0.2	C	T
SNP3-192	0.58	C	T
SNP3-193	0.19	T	G
SNP3-194	0.19	C	T
SNP3-196	1.38	A	C
SNP3-199	0.96	C	T
SNP3-200	0.2	A	T
SNP3-202	0.57	G	A
SNP3-203	1.19	A	G
SNP3-205	1.17	G	A
SNP3-206	0.19	A	G
SNP3-207	0.58	A	G
SNP3-208	0.19	G	A
SNP3-209	0.19	A	G
SNP3-210	0.19	G	A
SNP3-211	0.39	A	G
SNP3-212	0.58	A	C
SNP3-213	0.19	C	T
SNP3-214	0.38	G	A
SNP3-218	0.77	T	C
SNP3-219	0.38	A	G
SNP3-220	0.19	G	C
SNP3-229	2.69	G	A
SNP3-232	0.97	A	T
SNP3-233	0.19	G	A
SNP3-234	0.19	T	C
SNP3-235	0.38	A	G
SNP3-238	1.76	C	T
SNP3-239	0.19	G	A
SNP3-243	0.76	G	A
SNP3-244	0.19	T	G
SNP3-249	2.15	C	T
SNP3-251	0.78	C	A
SNP3-254	1.16	G	T
SNP3-256	0.77	A	C
SNP3-257	0.19	A	G
SNP3-262	1.34	A	G
SNP3-263	0.19	A	T
SNP3-264	0.2	T	A
SNP3-265	0.19	A	T
SNP3-266	0.19	A	G
SNP3-267	0.19	T	C
SNP3-271	1.15	A	G
SNP3-272	0.19	C	T
SNP3-273	0.38	T	G
SNP3-274	3.47	G	A
SNP3-275	0.79	T	G
SNP3-276	0.19	T	G
SNP3-277	0.38	C	A
SNP3-278	0.19	A	C
SNP3-279	0.19	G	A
SNP3-280	0.19	G	A
SNP3-281	0.59	T	A
SNP3-282	1.61	G	A
SNP3-283	2.05	T	A
SNP3-284	0.39	A	T
SNP3-285	0.38	A	G
SNP3-286	0.2	T	A
SNP3-287	0.38	A	G
SNP3-288	0.19	T	G
SNP3-291	1.36	T	C
SNP3-294	1.56	G	T
SNP3-295	0.19	C	A
SNP3-296	0.19	C	T
SNP3-297	0.19	T	C
SNP3-298	0.19	A	T
SNP3-299	0.19	C	A
SNP3-300	0.19	T	A
SNP3-301	0.19	T	G
SNP3-302	0.19	A	T
SNP3-303	1.2	T	G
SNP3-304	0.19	C	A
SNP3-305	0.19	T	C
SNP3-306	0.38	C	T
SNP3-307	0.39	A	G
SNP3-308	0.19	C	G
SNP3-309	0.38	A	G
SNP3-310	0.19	G	T
SNP3-311	0.19	C	A
SNP3-312	0.19	G	A
SNP3-313	0.2	G	A
SNP3-314	0.19	T	A
SNP3-315	0.19	A	T
SNP3-316	0.19	G	A
SNP3-317	0.19	G	A
SNP3-318	0.19	A	C
SNP3-319	0.19	G	C
SNP3-320	0.39	T	C
SNP3-321	0.19	G	A
SNP3-322	0.19	G	T
SNP3-323	0.38	G	A
SNP3-324	0.58	C	T
SNP3-325	0.19	A	G
SNP3-326	0.19	G	C
SNP3-327	0.39	C	T
SNP3-328	0.19	G	A
SNP3-329	0.19	G	T
SNP3-330	0.19	G	T
SNP3-331	0.19	G	A
SNP3-333	0.38	G	T
SNP3-334	0.39	C	T
SNP3-335	0.19	T	G
SNP3-336	0.19	T	C

## Sheet: chr.4
Chr.4	Genetic distance (cM)	9311	PA64s
SNP4-6	0	T	G
SNP4-7	0.848	G	A
SNP4-8	0.403	C	A
SNP4-9	0.403	T	C
SNP4-10	0	C	T
SNP4-12	3.709	T	A
SNP4-13	0.2	G	A
SNP4-14	0.2	G	T
SNP4-15	1.613	A	T
SNP4-16	0	G	A
SNP4-17	1.613	C	T
SNP4-18	0	T	C
SNP4-19	0.4	C	A
SNP4-20	0.4	G	A
SNP4-21	1.211	A	G
SNP4-22	0	A	C
SNP4-23	0.45	A	G
SNP4-24	0.4	G	A
SNP4-25	0.4	G	T
SNP4-26	0	G	A
SNP4-27	0.8	T	C
SNP4-28	0	C	T
SNP4-29	4.61	A	G
SNP4-31	0.4	G	A
SNP4-32	0.4	C	T
SNP4-33	3.29	T	A
SNP4-34	1.22	A	G
SNP4-35	0.8	C	A
SNP4-37	0.05	T	C
SNP4-38	0.4	C	T
SNP4-39	0	C	T
SNP4-40	0.05	C	G
SNP4-41	0.41	A	G
SNP4-42	1.29	A	T
SNP4-43	0	A	T
SNP4-44	1.22	G	A
SNP4-45	0	A	T
SNP4-46	0.05	C	T
SNP4-47	0.41	G	A
SNP4-48	0.41	C	G
SNP4-49	1.64	G	A
SNP4-50	0	T	C
SNP4-51	0.05	C	A
SNP4-52	0.41	C	T
SNP4-59	0.31	G	C
SNP4-60	1.78	G	C
SNP4-61	0.35	A	G
SNP4-62	0.85	A	G
SNP4-63	0.41	T	A
SNP4-64	0	T	G
SNP4-65	0.45	A	G
SNP4-66	0	A	C
SNP4-67	0.45	T	A
SNP4-68	0.44	T	G
SNP4-69	1.81	G	A
SNP4-74	1.05	T	A
SNP4-75	0.05	C	T
SNP4-76	0	A	C
SNP4-77	0.05	A	G
SNP4-78	0.1	G	A
SNP4-79	0	T	A
SNP4-80	0.8	C	A
SNP4-81	0.41	G	C
SNP4-82	0	A	C
SNP4-88	0.8	A	G
SNP4-89	0.42	G	A
SNP4-91	0.44	C	T
SNP4-92	0	A	G
SNP4-93	1.29	A	C
SNP4-94	2.49	G	A
SNP4-95	0.41	A	G
SNP4-96	0	A	G
SNP4-97	0.05	T	C
SNP4-98	0.05	T	G
SNP4-99	0.05	T	A
SNP4-100	1.49	C	T
SNP4-104	0.2	A	T
SNP4-105	2.91	T	A
SNP4-106	0	C	T
SNP4-107	1.62	A	G
SNP4-118	10.56	G	A
SNP4-125	5.25	C	T
SNP4-129	1.21	T	C
SNP4-130	0.81	A	G
SNP4-131	2.06	C	A
SNP4-132	0.4	A	G
SNP4-133	0	T	G
SNP4-134	2.46	A	G
SNP4-135	0	A	G
SNP4-137	1.21	T	G
SNP4-138	0.41	A	G
SNP4-139	0	C	T
SNP4-140	0.05	A	C
SNP4-141	0.8	A	T
SNP4-143	0.45	A	G
SNP4-144	0	T	C
SNP4-145	0.45	C	T
SNP4-146	0.4	A	G
SNP4-147	0.4	C	T
SNP4-148	0	T	C
SNP4-149	0.8	A	G
SNP4-151	0.4	C	A
SNP4-152	1.2	C	G
SNP4-153	0.4	T	C
SNP4-154	0.4	G	C
SNP4-155	0.4	A	T
SNP4-156	0	G	C
SNP4-158	1.61	C	T
SNP4-159	0	A	G
SNP4-160	1.21	C	T
SNP4-161	0.05	C	A
SNP4-162	0	A	G
SNP4-163	0.4	C	T
SNP4-164	0.8	A	G
SNP4-165	0.4	C	G
SNP4-166	0.4	C	T
SNP4-167	1.49	A	C
SNP4-168	5.03	T	C
SNP4-169	0.97	T	A
SNP4-170	0.4	T	C
SNP4-171	0.4	C	A
SNP4-172	0.2	T	C
SNP4-174	0.6	A	T
SNP4-175	0.4	C	T
SNP4-176	1.2	A	C
SNP4-177	0	A	G
SNP4-180	1.61	A	T
SNP4-189	4.81	T	A
SNP4-193	1.22	C	A
SNP4-194	0	A	G
SNP4-195	0.4	T	C
SNP4-196	6.18	A	C
SNP4-197	0	A	T
SNP4-198	0.4	A	G
SNP4-201	1.61	G	A
SNP4-202	0.8	T	C
SNP4-204	2.02	A	G
SNP4-205	0.4	C	T
SNP4-206	0	A	G
SNP4-207	2.04	G	T
SNP4-208	0.8	C	T
SNP4-209	0	C	A
SNP4-210	1.62	G	A
SNP4-211	0	G	A
SNP4-212	7.72	A	G
SNP4-213	0	A	G
SNP4-214	1.62	T	C
SNP4-215	0.4	T	C
SNP4-216	0.4	A	G
SNP4-217	0.04	T	G
SNP4-218	2.51	C	T
SNP4-223	17.73	A	G
SNP4-224	0	T	G
SNP4-225	0.4	A	G
SNP4-226	0.4	G	A
SNP4-227	0.4	G	C
SNP4-228	0.4	G	A
SNP4-230	1.81	T	A
SNP4-232	1.44	G	T
SNP4-233	1.22	C	A
SNP4-234	1.2	T	G
SNP4-235	1.64	C	T
SNP4-236	0	C	T
SNP4-237	1.62	C	G
SNP4-238	0	G	T
SNP4-239	0.8	G	T
SNP4-240	0.04	C	G
SNP4-241	0.01	T	G
SNP4-242	0.4	A	G
SNP4-243	0.4	G	T
SNP4-244	0.4	G	C
SNP4-245	0.8	C	T
SNP4-246	0	T	A
SNP4-252	0.4	T	A
SNP4-253	2.44	T	C
SNP4-254	0	C	A
SNP4-255	0.4	G	A
SNP4-256	1.22	C	T
SNP4-257	0.86	A	T
SNP4-259	0.81	A	G
SNP4-260	0.4	G	A
SNP4-261	0.05	T	C
SNP4-263	0.41	G	A
SNP4-264	0.4	G	A
SNP4-269	2.46	T	C
SNP4-270	0.41	C	T
SNP4-272	0.1	C	G
SNP4-273	0.05	C	G
SNP4-281	3.65	G	A
SNP4-284	0.8	C	T
SNP4-285	0.81	C	G
SNP4-286	0.81	G	A
SNP4-287	0	C	T
SNP4-289	0.85	T	G
SNP4-290	1.64	T	G
SNP4-291	0	T	C

## Sheet: chr.5
Chr.5	Genetic distance (cM)	9311	PA64s
SNP5-6	0	G	A
SNP5-7	0.41	A	G
SNP5-8	0.41	A	G
SNP5-9	0.41	G	A
SNP5-10	1.25	A	G
SNP5-11	1.25	G	A
SNP5-12	0.41	T	C
SNP5-13	0	A	T
SNP5-14	0.41	T	C
SNP5-15	0.41	A	G
SNP5-16	0.459	C	T
SNP5-17	0.051	C	T
SNP5-24	2.119	C	T
SNP5-37	16.511	T	C
SNP5-38	0.4	C	G
SNP5-39	0.35	C	T
SNP5-40	2.55	C	T
SNP5-41	0.81	C	T
SNP5-42	0.81	T	C
SNP5-44	0.6	T	C
SNP5-45	0.6	A	G
SNP5-48	1.2	T	C
SNP5-49	0.2	G	A
SNP5-50	0.2	T	G
SNP5-51	2.26	A	T
SNP5-52	0.6	A	C
SNP5-53	6.29	A	T
SNP5-57	8.45	C	A
SNP5-59	2.51	T	A
SNP5-77	16.23	A	G
SNP5-84	10.17	T	C
SNP5-85	0	G	C
SNP5-86	0.45	G	A
SNP5-87	0.8	C	T
SNP5-88	0.4	T	C
SNP5-89	0	C	T
SNP5-90	2.47	C	T
SNP5-91	0.4	A	C
SNP5-92	0	A	G
SNP5-93	0.45	C	T
SNP5-94	0	G	A
SNP5-95	0.86	A	G
SNP5-96	0.05	T	A
SNP5-98	3.4	G	A
SNP5-99	0.41	C	G
SNP5-101	0.46	T	C
SNP5-102	0.41	T	A
SNP5-104	0.45	A	T
SNP5-105	0	C	A
SNP5-106	0.05	G	A
SNP5-107	0.4	C	G
SNP5-108	0.4	T	A
SNP5-119	14.58	A	G
SNP5-120	0.4	A	G
SNP5-121	0	G	A
SNP5-122	2.47	C	T
SNP5-123	1.22	A	G
SNP5-127	6.72	G	A
SNP5-128	1.94	G	A
SNP5-129	0	A	C
SNP5-130	0.81	G	A
SNP5-132	1.21	G	A
SNP5-133	0.8	G	A
SNP5-134	0	T	C
SNP5-135	1.61	A	G
SNP5-136	2.07	A	G
SNP5-137	0.4	T	G
SNP5-138	1.64	A	T
SNP5-139	0.76	T	C
SNP5-140	0.04	C	T
SNP5-141	0.45	T	C
SNP5-142	0	C	T
SNP5-143	0.4	G	A
SNP5-144	3.91	G	A
SNP5-147	5.02	T	C
SNP5-148	0.53	A	G
SNP5-149	0	G	A
SNP5-150	0.8	T	G
SNP5-154	1.57	T	C
SNP5-156	3.43	C	T
SNP5-157	0.4	T	C
SNP5-160	0.4	G	A
SNP5-162	0.96	G	A
SNP5-164	0.68	T	A
SNP5-166	3.57	T	C
SNP5-168	14.41	C	T
SNP5-172	0	A	T
SNP5-174	2.1	T	C
SNP5-176	1.64	G	C
SNP5-178	0	A	G
SNP5-180	2.55	T	C
SNP5-190	4.94	G	A
SNP5-194	0.46	T	C
SNP5-195	1.61	T	A
SNP5-196	0	A	G
SNP5-198	0.8	T	C
SNP5-200	1.2	C	T
SNP5-202	1.64	G	T
SNP5-203	1.62	T	C
SNP5-204	0.4	T	C
SNP5-205	1.14	A	C
SNP5-206	1.31	C	T
SNP5-207	0	C	T
SNP5-208	0.8	T	C
SNP5-209	0.81	A	G
SNP5-211	1.61	A	G
SNP5-212	0	G	T
SNP5-213	0.8	C	T
SNP5-214	0	A	T
SNP5-216	1.21	C	G
SNP5-217	3.7	A	G
SNP5-218	0.2	T	C
SNP5-220	0.6	A	G
SNP5-221	0.4	A	T
SNP5-222	0.4	A	T

## Sheet: chr.6
Chr.6	Genetic distance (cM)	9311	PA64s
SNP6-1	0	T	A
SNP6-11	1.64	A	G
SNP6-19	6.283	T	C
SNP6-20	0.4	A	T
SNP6-21	0.4	A	G
SNP6-22	0.4	G	A
SNP6-23	0.4	T	C
SNP6-24	0.807	T	A
SNP6-25	0.4	C	T
SNP6-26	0.4	G	A
SNP6-27	0.4	A	G
SNP6-33	1.64	C	T
SNP6-34	0.81	G	A
SNP6-35	0.8	C	T
SNP6-36	0.81	A	G
SNP6-38	1.21	G	C
SNP6-40	1.2	G	A
SNP6-41	2.95	T	A
SNP6-42	0.8	G	T
SNP6-43	0.4	C	T
SNP6-44	0.4	T	A
SNP6-45	0.4	A	T
SNP6-46	0.4	G	A
SNP6-47	1.64	C	T
SNP6-48	0.05	T	C
SNP6-49	0.05	G	T
SNP6-50	0.4	C	A
SNP6-54	2.01	C	A
SNP6-59	21.18	G	T
SNP6-60	0.81	C	T
SNP6-61	0.4	C	A
SNP6-62	0.81	A	G
SNP6-63	0.4	C	T
SNP6-64	0.4	T	A
SNP6-65	1.21	T	C
SNP6-66	1.22	T	C
SNP6-67	0.81	G	A
SNP6-68	0.4	C	G
SNP6-69	0.4	C	T
SNP6-70	0.4	A	G
SNP6-71	0.4	A	G
SNP6-72	1.64	G	A
SNP6-73	0.4	G	C
SNP6-85	7.13	A	G
SNP6-86	0.4	A	T
SNP6-88	0.8	T	C
SNP6-89	0.4	A	C
SNP6-90	0.4	G	A
SNP6-92	0.8	C	T
SNP6-93	0.4	C	G
SNP6-96	2.43	C	G
SNP6-97	0.4	G	T
SNP6-99	1.61	T	C
SNP6-101	0.8	G	T
SNP6-102	0.81	A	G
SNP6-103	0.4	G	C
SNP6-104	0.4	A	G
SNP6-105	0.4	C	T
SNP6-106	0.8	A	G
SNP6-107	0.05	A	G
SNP6-114	2.07	G	C
SNP6-118	1.6	A	C
SNP6-119	0.4	T	C
SNP6-120	0.4	A	G
SNP6-121	2.06	A	G
SNP6-122	0.05	T	C
SNP6-123	0.4	T	G
SNP6-125	0.8	C	T
SNP6-126	0.4	T	A
SNP6-127	0.4	C	T
SNP6-128	0.4	T	C
SNP6-129	0.81	T	C
SNP6-130	0.81	T	A
SNP6-135	2.06	C	T
SNP6-136	0.4	A	G
SNP6-137	0.4	C	T
SNP6-138	0.4	C	A
SNP6-139	0.4	C	G
SNP6-141	0.45	G	A
SNP6-143	0.8	A	G
SNP6-144	0.4	T	A
SNP6-145	0.4	A	G
SNP6-146	0.4	C	A
SNP6-147	1.22	A	G
SNP6-148	0.81	A	G
SNP6-149	2.07	A	G
SNP6-150	0.4	C	T
SNP6-151	0.4	A	T
SNP6-152	0.4	G	A
SNP6-153	0.4	C	A
SNP6-154	1.22	T	C
SNP6-155	0.4	C	A
SNP6-156	1.22	A	T
SNP6-157	4.32	C	T
SNP6-158	4.84	C	T
SNP6-159	0.4	C	T
SNP6-161	0.81	A	G
SNP6-162	0.4	C	A
SNP6-168	4.36	T	G
SNP6-169	0.4	G	A
SNP6-170	0.81	A	G
SNP6-171	0.4	T	C
SNP6-172	0.4	G	A
SNP6-173	0.4	T	C
SNP6-174	0.4	T	C
SNP6-175	0.4	C	A
SNP6-176	0.4	T	C
SNP6-177	0.4	C	T
SNP6-178	0.4	T	G
SNP6-179	0.4	G	C
SNP6-180	0.4	G	C
SNP6-181	0.05	G	A
SNP6-182	0.41	A	G
SNP6-183	8.49	A	G
SNP6-184	0.4	G	A
SNP6-185	0.41	C	G
SNP6-186	1.22	A	C
SNP6-187	0.41	T	C
SNP6-188	0.05	T	C

## Sheet: chr.7
Chr.7	Genetic distance (cM)	9311	PA64s
SNP‍7-2	0	A	G
SNP‍7-3	0.38	C	T
SNP‍7-4	0.19	A	G
SNP‍7-5	0.78	C	T
SNP‍7-6	1.4	G	A
SNP‍7-7	0.19	C	T
SNP‍7-8	0.38	C	G
SNP‍7-9	0.38	G	C
SNP‍7-10	0.38	G	A
SNP‍7-11	0.19	G	A
SNP‍7-12	0.19	C	A
SNP‍7-13	0.19	G	A
SNP‍7-14	0.19	C	T
SNP‍7-15	0.19	C	G
SNP‍7-16	0.38	A	G
SNP‍7-17	0.19	A	G
SNP‍7-18	0.19	T	C
SNP‍7-19	0.19	G	A
SNP‍7-20	0.19	T	C
SNP‍7-21	0.19	C	T
SNP‍7-22	0.19	C	A
SNP‍7-23	0.58	C	T
SNP‍7-24	0.19	A	G
SNP‍7-26	0.57	C	T
SNP‍7-27	0.38	C	T
SNP‍7-29	0.97	G	C
SNP‍7-30	0.19	G	A
SNP‍7-31	0.19	G	C
SNP‍7-32	0.38	C	T
SNP‍7-33	0.19	C	T
SNP‍7-34	0.38	A	G
SNP‍7-36	0.38	G	A
SNP‍7-37	0.19	A	T
SNP‍7-38	0.19	G	A
SNP‍7-40	0.38	G	A
SNP‍7-42	0.38	A	G
SNP‍7-43	1.4	C	A
SNP‍7-44	0.38	C	T
SNP‍7-45	0.19	C	T
SNP‍7-46	0.19	G	T
SNP‍7-47	0.19	G	A
SNP‍7-48	0.38	A	C
SNP‍7-49	0.19	G	A
SNP‍7-50	0.19	A	C
SNP‍7-51	0.19	G	C
SNP‍7-52	0.19	G	T
SNP‍7-53	0.19	G	A
SNP‍7-54	1.19	T	C
SNP‍7-55	0.19	A	G
SNP‍7-57	0.38	A	G
SNP‍7-58	0.19	T	C
SNP‍7-59	0.19	C	T
SNP‍7-60	0.19	A	G
SNP‍7-61	0.19	A	G
SNP‍7-62	0.19	G	A
SNP‍7-63	0.19	C	T
SNP‍7-64	0.19	A	C
SNP‍7-65	0.19	T	A
SNP‍7-66	0.19	A	G
SNP‍7-67	0.38	C	T
SNP‍7-68	0.19	A	G
SNP‍7-69	0.19	T	A
SNP‍7-70	0.19	T	C
SNP‍7-71	0.58	A	T
SNP‍7-72	0.19	C	T
SNP‍7-73	0.19	G	A
SNP‍7-74	0.19	T	C
SNP‍7-75	0.19	G	C
SNP‍7-76	0.19	A	G
SNP‍7-77	0.19	G	A
SNP‍7-78	0.19	C	T
SNP‍7-79	0.19	T	C
SNP‍7-80	0.19	A	G
SNP‍7-81	0.19	C	T
SNP‍7-82	0.19	C	T
SNP‍7-83	0.19	A	T
SNP‍7-84	0.19	A	T
SNP‍7-85	0.19	A	G
SNP‍7-87	0.57	A	C
SNP‍7-88	0.19	G	A
SNP‍7-89	0.19	T	C
SNP‍7-90	0.19	C	T
SNP‍7-91	0.19	A	T
SNP‍7-92	0.19	T	C
SNP‍7-93	0.19	G	A
SNP‍7-94	0.19	C	T
SNP‍7-95	0.19	T	C
SNP‍7-96	0.19	T	G
SNP‍7-97	0.19	C	T
SNP‍7-98	2.74	G	A
SNP‍7-99	2.28	T	A
SNP‍7-100	0.19	A	G
SNP‍7-101	0.19	T	C
SNP‍7-102	0.38	A	G
SNP‍7-103	0.38	T	C
SNP‍7-104	0.19	A	G
SNP‍7-105	0.38	T	C
SNP‍7-106	0.58	A	G
SNP‍7-107	0.19	G	A
SNP‍7-108	0.19	G	A
SNP‍7-109	0.58	A	T
SNP‍7-110	0.19	G	A
SNP‍7-111	0.38	G	T
SNP‍7-112	0.19	A	G
SNP‍7-113	0.19	G	A
SNP‍7-114	0.19	C	T
SNP‍7-115	0.38	G	A
SNP‍7-116	0.19	A	G
SNP‍7-117	0.19	A	G
SNP‍7-118	1.19	G	A
SNP‍7-119	0.19	T	C
SNP‍7-120	0.19	T	A
SNP‍7-121	0.19	C	T
SNP‍7-122	0.19	C	T
SNP‍7-123	0.19	A	G
SNP‍7-124	0.19	T	C
SNP‍7-125	0.19	A	G
SNP‍7-126	0.19	T	C
SNP‍7-127	0.19	A	T
SNP‍7-128	0.19	C	T
SNP‍7-129	0.19	A	G
SNP‍7-130	0.19	G	A
SNP‍7-131	0.19	T	A
SNP‍7-132	0.19	A	G
SNP‍7-133	0.19	C	A
SNP‍7-134	0.19	T	C
SNP‍7-135	0.19	C	T
SNP‍7-136	0.19	G	T
SNP‍7-137	0.19	G	A
SNP‍7-138	0.19	A	G
SNP‍7-139	0.19	G	A
SNP‍7-140	0.38	T	C
SNP‍7-141	0.19	G	C
SNP‍7-142	0.19	A	T
SNP‍7-143	0.38	A	G
SNP‍7-144	0.19	C	T
SNP‍7-145	0.19	T	C
SNP‍7-146	0.19	A	G
SNP‍7-147	0.19	A	G
SNP‍7-148	0.19	A	C
SNP‍7-149	0.38	T	C
SNP‍7-150	0.19	T	C
SNP‍7-151	0.19	C	A
SNP‍7-152	0.38	G	C
SNP‍7-153	0.19	T	A
SNP‍7-154	0.19	G	C
SNP‍7-155	0.19	G	C
SNP‍7-156	0.19	A	G
SNP‍7-157	0.19	A	T
SNP‍7-158	0.19	T	G
SNP‍7-159	0.19	A	G
SNP‍7-160	0.19	C	T
SNP‍7-161	0.19	A	T
SNP‍7-162	0.19	T	A
SNP‍7-163	0.19	T	G
SNP‍7-164	0.19	C	G
SNP‍7-165	0.19	T	C
SNP‍7-166	0.19	T	G
SNP‍7-167	0.19	T	C
SNP‍7-168	0.19	A	T
SNP‍7-169	0.19	G	A
SNP‍7-170	0.19	T	C
SNP‍7-171	0.19	T	A
SNP‍7-172	0.19	A	G
SNP‍7-173	0.19	A	T
SNP‍7-174	0.19	T	C
SNP‍7-175	0.19	G	T
SNP‍7-176	0.19	C	G
SNP‍7-177	0.19	T	A
SNP‍7-178	0.19	A	T
SNP‍7-179	0.19	T	C
SNP‍7-180	0.19	T	G
SNP‍7-181	0.19	C	T
SNP‍7-182	0.58	C	T
SNP‍7-185	0.57	T	C
SNP‍7-186	0.19	T	A

## Sheet: chr.8
Chr.8	Genetic distance (cM)	9311	PA64s
SNP‍8-1	0	G	A
SNP‍8-4	1.15	A	C
SNP‍8-5	0.38	T	C
SNP‍8-6	0.38	T	G
SNP‍8-8	0.38	G	A
SNP‍8-9	0.98	C	T
SNP‍8-10	0.38	G	C
SNP‍8-11	0.38	G	A
SNP‍8-16	1.71	G	A
SNP‍8-18	0.38	T	C
SNP‍8-20	0.38	T	A
SNP‍8-21	0.38	C	A
SNP‍8-23	0.38	C	A
SNP‍8-24	0.19	T	C
SNP‍8-25	0.38	G	T
SNP‍8-26	2.98	A	T
SNP‍8-30	1.15	G	A
SNP‍8-31	0.38	A	C
SNP‍8-32	0.38	C	T
SNP‍8-33	0.38	C	T
SNP‍8-34	0.19	A	G
SNP‍8-35	0.19	G	T
SNP‍8-36	0.19	A	G
SNP‍8-37	0.78	A	T
SNP‍8-38	0.19	T	C
SNP‍8-41	6.64	A	G
SNP‍8-44	1.78	T	C
SNP‍8-45	0.19	A	G
SNP‍8-46	0.19	G	C
SNP‍8-47	0.19	C	T
SNP‍8-48	0.58	T	G
SNP‍8-51	0.76	A	C
SNP‍8-52	0.19	A	G
SNP‍8-53	0.19	A	G
SNP‍8-54	0.38	T	C
SNP‍8-55	0.19	C	T
SNP‍8-56	0.58	C	T
SNP‍8-57	0.19	T	C
SNP‍8-58	0.78	C	G
SNP‍8-59	0.58	G	A
SNP‍8-60	0.19	C	A
SNP‍8-69	3.88	G	A
SNP‍8-70	5.07	C	T
SNP‍8-71	0.38	C	T
SNP‍8-75	1.34	A	T
SNP‍8-78	3.39	T	C
SNP‍8-85	6.91	G	T
SNP‍8-89	0.76	G	A
SNP‍8-91	0.38	A	C
SNP‍8-92	6.26	G	A
SNP‍8-93	0.19	T	A
SNP‍8-94	0.38	C	T
SNP‍8-95	0.19	T	A
SNP‍8-96	0.19	A	G
SNP‍8-99	0.76	C	T
SNP‍8-100	0.19	C	A
SNP‍8-101	0.19	A	G
SNP‍8-102	0.19	A	T
SNP‍8-104	0.38	C	T
SNP‍8-109	1.14	T	A
SNP‍8-110	0.19	G	A
SNP‍8-111	0.19	A	G
SNP‍8-112	0.19	G	T
SNP‍8-113	0.19	T	G
SNP‍8-114	0.38	C	T
SNP‍8-116	0.38	T	C
SNP‍8-117	0.38	G	A
SNP‍8-118	0.78	G	A
SNP‍8-119	0.38	G	A
SNP‍8-120	0.19	T	C
SNP‍8-121	0.19	G	A
SNP‍8-129	3.46	C	T
SNP‍8-130	0.19	T	A
SNP‍8-131	0.19	T	C
SNP‍8-132	0.19	G	A
SNP‍8-133	0.58	G	C
SNP‍8-134	0.19	G	A
SNP‍8-136	0.97	G	A
SNP‍8-137	0.38	G	A
SNP‍8-138	0.19	T	C
SNP‍8-140	0.38	C	A
SNP‍8-141	1.83	T	A
SNP‍8-142	10.28	C	T
SNP‍8-143	0.38	T	A
SNP‍8-145	0.38	T	G
SNP‍8-146	0.19	G	A
SNP‍8-147	0.38	G	T
SNP‍8-148	0.38	A	T
SNP‍8-149	0.19	T	A
SNP‍8-150	0.19	A	G
SNP‍8-151	0.19	C	T
SNP‍8-152	0.19	C	T
SNP‍8-153	0.19	G	A
SNP‍8-154	0.19	A	G
SNP‍8-155	2.05	T	C
SNP‍8-156	0.19	C	G
SNP‍8-157	0.19	G	A
SNP‍8-158	0.38	T	C
SNP‍8-159	0.38	T	C
SNP‍8-160	2.51	C	T
SNP‍8-161	0.19	T	G
SNP‍8-162	1.62	A	G
SNP‍8-163	0.19	C	G
SNP‍8-164	0.19	G	A
SNP‍8-166	0.57	G	A
SNP‍8-167	0.38	C	T
SNP‍8-168	0.19	G	A
SNP‍8-169	0.19	C	T
SNP‍8-170	0.19	T	A
SNP‍8-171	0.19	T	C
SNP‍8-172	0.19	T	C
SNP‍8-173	0.58	T	C
SNP‍8-174	0.19	T	C
SNP‍8-175	0.58	A	G
SNP‍8-176	1.4	G	A
SNP‍8-177	2.05	C	A
SNP‍8-178	0.19	A	G
SNP‍8-179	0.38	A	T
SNP‍8-180	0.38	C	A
SNP‍8-181	0.19	G	A
SNP‍8-182	0.38	T	C
SNP‍8-183	0.58	G	A
SNP‍8-185	0.77	G	A
SNP‍8-186	2.51	T	A
SNP‍8-187	0.19	G	A
SNP‍8-189	1.17	T	C
SNP‍8-190	0.19	G	A
SNP‍8-192	0.76	A	G
SNP‍8-193	0.38	C	T
SNP‍8-194	0.19	A	T
SNP‍8-198	2.35	G	C
SNP‍8-199	0.19	T	C
SNP‍8-201	1.38	A	T
SNP‍8-202	0.38	C	T
SNP‍8-203	0.19	T	C
SNP‍8-205	0.96	C	T
SNP‍8-206	0.19	A	T
SNP‍8-207	0.78	A	G
SNP‍8-208	0.78	C	T
SNP‍8-209	0.38	G	A
SNP‍8-210	0.19	A	C
SNP‍8-211	0.58	A	G
SNP‍8-212	0.19	A	G
SNP‍8-213	0.38	G	A
SNP‍8-214	0.19	T	C
SNP‍8-215	0.19	T	G
SNP‍8-217	1.98	C	T
SNP‍8-218	0.19	A	G
SNP‍8-220	1.57	C	A
SNP‍8-221	0.19	T	C
SNP‍8-222	0.19	T	A
SNP‍8-223	0.38	A	C
SNP‍8-224	0.19	G	A
SNP‍8-225	0.19	T	A
SNP‍8-226	0.19	C	A
SNP‍8-227	0.19	G	A
SNP‍8-228	0.38	T	A
SNP‍8-229	0.38	C	T
SNP‍8-230	0.19	A	G
SNP‍8-231	0.19	G	C
SNP‍8-232	0.19	A	G
SNP‍8-233	0.19	T	C
SNP‍8-236	0.96	G	T

## Sheet: chr.9
Chr.9	Genetic distance (cM)	9311	PA64s
SNP‍9-1	0	G	A
SNP‍9-2	0.19	A	G
SNP‍9-3	0.19	C	T
SNP‍9-4	0.19	G	A
SNP‍9-5	0.19	T	G
SNP‍9-6	0.19	G	C
SNP‍9-7	0.19	C	T
SNP‍9-8	0.19	A	C
SNP‍9-9	0.19	A	C
SNP‍9-10	0.38	C	T
SNP‍9-11	0.58	C	T
SNP‍9-12	0.98	T	C
SNP‍9-13	0.19	A	G
SNP‍9-14	0.19	G	C
SNP‍9-15	0.19	C	A
SNP‍9-16	0.98	C	A
SNP‍9-17	0.19	A	G
SNP‍9-18	0.98	T	C
SNP‍9-19	0.19	G	A
SNP‍9-20	0.19	T	C
SNP‍9-21	0.19	T	C
SNP‍9-22	0.19	G	A
SNP‍9-23	0.19	T	C
SNP‍9-24	0.19	A	G
SNP‍9-25	0.38	A	G
SNP‍9-26	0.19	A	G
SNP‍9-27	0.19	C	G
SNP‍9-37	3.68	T	G
SNP‍9-38	0.38	A	G
SNP‍9-39	2.51	C	T
SNP‍9-40	0.58	C	G
SNP‍9-41	1.4	G	C
SNP‍9-42	0.19	C	T
SNP‍9-43	0.78	T	C
SNP‍9-44	0.38	T	C
SNP‍9-45	0.19	T	C
SNP‍9-46	0.58	T	C
SNP‍9-47	0.38	T	C
SNP‍9-48	0.58	G	T
SNP‍9-49	0.58	A	T
SNP‍9-50	0.19	C	T
SNP‍9-51	0.19	T	A
SNP‍9-54	1.16	A	G
SNP‍9-55	0.19	T	A
SNP‍9-56	0.19	A	T
SNP‍9-57	0.19	G	A
SNP‍9-58	0.58	G	A
SNP‍9-59	0.98	C	A
SNP‍9-60	0.38	C	T
SNP‍9-62	0.38	A	G
SNP‍9-64	0.38	C	T
SNP‍9-67	0.76	G	A
SNP‍9-68	0.38	T	C
SNP‍9-69	0.19	T	C
SNP‍9-70	0.78	C	G
SNP‍9-71	0.19	G	C
SNP‍9-73	0.77	A	C
SNP‍9-74	0.38	A	G
SNP‍9-75	0.19	C	T
SNP‍9-76	0.58	T	A
SNP‍9-77	0.19	T	C
SNP‍9-78	0.19	C	A
SNP‍9-79	0.38	T	C
SNP‍9-80	0.19	T	C
SNP‍9-81	0.58	A	T
SNP‍9-83	0.38	T	C
SNP‍9-84	0.58	T	C
SNP‍9-85	0.19	C	T
SNP‍9-86	0.19	G	A
SNP‍9-87	0.19	A	T
SNP‍9-88	0.58	G	A
SNP‍9-90	0.57	A	C
SNP‍9-92	0.38	T	G
SNP‍9-93	0.38	G	A
SNP‍9-94	0.19	T	C
SNP‍9-95	0.98	C	G
SNP‍9-96	0.19	T	G
SNP‍9-97	0.19	A	G
SNP‍9-98	0.19	T	C
SNP‍9-99	0.19	A	T
SNP‍9-106	1.71	A	G
SNP‍9-107	0.19	C	T
SNP‍9-108	0.19	G	A
SNP‍9-109	0.19	G	A
SNP‍9-110	0.19	T	G
SNP‍9-111	0.19	G	C
SNP‍9-112	0.58	A	G
SNP‍9-113	0.19	T	C
SNP‍9-114	0.19	G	A
SNP‍9-115	0.19	C	T
SNP‍9-116	0.58	A	G
SNP‍9-117	0.19	C	T
SNP‍9-118	1.19	T	A
SNP‍9-119	0.38	C	T
SNP‍9-120	0.98	A	G
SNP‍9-121	0.78	A	G
SNP‍9-122	0.38	G	T
SNP‍9-123	0.19	A	G
SNP‍9-124	0.38	A	G
SNP‍9-125	0.19	A	T
SNP‍9-126	0.19	T	G
SNP‍9-127	0.38	A	C
SNP‍9-129	0.38	T	C
SNP‍9-130	0.19	C	T
SNP‍9-131	0.19	A	G
SNP‍9-132	0.19	T	C
SNP‍9-133	0.19	G	A
SNP‍9-134	0.19	T	C
SNP‍9-135	0.19	G	A
SNP‍9-136	0.19	T	C
SNP‍9-137	0.58	C	T
SNP‍9-138	0.38	G	A
SNP‍9-139	0.19	G	A
SNP‍9-140	0.58	A	G
SNP‍9-141	0.19	T	A
SNP‍9-142	1.19	T	C
SNP‍9-144	1.59	A	C
SNP‍9-145	0.38	C	G
SNP‍9-148	1.14	T	A
SNP‍9-149	0.19	T	A
SNP‍9-150	0.78	G	A
SNP‍9-153	1.15	G	A
SNP‍9-155	0.38	T	G
SNP‍9-156	0.38	A	G
SNP‍9-157	0.58	G	T
SNP‍9-158	0.38	T	C
SNP‍9-166	1.9	C	T
SNP‍9-167	0.19	T	G
SNP‍9-168	0.19	T	C
SNP‍9-169	0.19	A	G
SNP‍9-170	0.98	T	C

[truncated: 3 more sheets: chr.10, chr.11, chr.12]
